# Supplementary material for: Can We Predict Failure of Mitral Valve Repair?
Source: J Clin Med. 2019 Apr 17;8(4):526. doi: 10.3390/jcm8040526 (PMC6517919; doi:10.3390/jcm8040526)
Supplement: Supplementary file 1 [file jcm-08-00526-s001.zip]

Archive with 1 entries (1 files):
- MIC MKR with repositioning of both papillary muscles.wmv
